# Supplementary material for: Expenditures on Mental Health Care in the Czech Republic in 2015
Source: Psychiatr Q. 2019 Nov 26;91(1):113–25. doi: 10.1007/s11126-019-09688-3 (PMC7033065; doi:10.1007/s11126-019-09688-3)
Supplement: Supplementary file 1 — (XLSX 50 kb) [file 11126_2019_9688_MOESM1_ESM.xlsx]

## Sheet: Article information
Supplemantary material for:
Title: Expenditures on Mental Health Care in the Czech Republic in 2015
Authors: Hana M. Broulikova, MSc1, Prof. Martin Dlouhy, Dr.2, PhDr. Petr Winkler3
Affiliations and ORCID:
1) Department of Social Psychiatry, National Institute of Mental Health, Prague, Czech Republic; Faculty of Informatics and Statistics, University of Economics, Prague, Czech Republic; ORCID: 0000-0002-1662-3005
2) Faculty of Informatics and Statistics, University of Economics, Prague, Czech Republic; ORCID: 0000-0003-1028-1822
3) Department of Social Psychiatry, National Institute of Mental Health, Prague, Czech Republic; Health Service and Population Research Department, Institute of Psychiatry, Psychology and Neuroscience, King’s College London, London, United Kingdom; ORCID: 0000-0002-7244-0051
Compliance with Ethical Standards: Funding: The study was supported by the project “Sustainability for the National Institute of Mental Health” (grant LO1611), with a financial support from the Ministry of Education, Youth and Sports of the Czech Republic, and the project “MERRPS” (grant CZ.033.X/0.0/0.0/15_124/0006067), with a financial support from the Ministry of Social Affairs of the Czech Re…
Corresponding Author: Hana M. Broulikova, e-mail: hana.broulikova@nudz.cz; phone number: +420607920481; correspondence address: Department of Social Psychiatry, National Institute of Mental Health, Topolová 748, 250 67 Klecany, Czech Republic.

## Sheet: Background
GHIF (thousands CZK)	CZK 2015	share	share outpatient
outpatient care in general hospitals	88042.8		0.0982011
outpatient care in medical practices	808514		0.901799
outpatient mental health care total	896557	0.00610507	1
psychiatric hospitals	3.57785e+06	0.0243632
psychiatric departments in general hospitals	346665	0.00236061
health spas	27578	0.000187791
prescribed drugs	1.27347e+06	0.00867165
GHIF total mental health care	6.12212e+06	0.0416884
GHIF total health care	146854380
CSO (thousands CZK)	CZK 2015
total health (w/o HC.6, HCR.1, HCR.2, R.1, R.2, R.3)	312883000
total health	353727000
total health (w/o HCR.1)	335116000
System extrapolation (thousands CZK)	CZK 2015	share	per capita	eur
outpatient mental health care	1.91017e+06	0.00610507		70013.3
psychiatric hospitals	7.62284e+06	0.0243632		279399
psychiatric department in general hospitals	738593	0.00236061		27071.6
health spas	58756.8	0.000187791		2153.6
prescribed drugs	2.71321e+06	0.00867165		99447
transportation	285534			10465.6
administration of mental health care	355852			13043
total mental health care	1.3685e+07	0.0386879	1297	501593
SHA 1.0		0.0408365
exchange rate CZK/EUR 2015	27.283
exchange rate CZK/EUR 2006	28.343

## Sheet: Function
Health care function	mental health expenditures (thousands CZK)	millions CZK	share	eur
HC.1 Curative care	1.02716e+07	10271.6	0.750576	376.484
HC.1.1 Inpatient curative care	8.36144e+06	8361.44	0.610994	306.471
HC.1.2 Day curative care	0	0	0	0
HC.1.3 Outpatient curative care	1.91017e+06	1910.17	0.139582	70.0133
HC.1.4 Home-based curative care	0	0	0	0
HC.2 Rehabilitative care	58756.8	58.7568	0.00429353	2.1536
HC.2.1 Inpatient rehabilitative care	58756.8	58.7568	0.00429353	2.1536
HC.2.2 Day rehabilitiative care	0	0	0	0
HC.2.3 Outpatient rehabilitaitve care	0	0	0	0
HC.2.4 Home-based rehabilitiative care	0	0	0	0
HC.3 Long-term care (health)	0	0	0	0
HC.4 Ancillary services (non-specified by function)	285534	285.534	0.0208648	10.4656
HC.4.1 Laboratory services	ND
HC.4.2 Imaging services	ND
HC.4.3 Patient transportation	285534	285.534	0.0208648	10.4656
HC.5 Medical goods (non-specified by function)	2.71321e+06	2713.21	0.198262	99.447
HC.5.1 Pharmaceuticals and other medical non-durable goods	2.71321e+06	2713.21	0.198262	99.447
HC.5.2 Therapeutic appliances and other medical goods	0	0	0	0
HC.6 Preventive care	0	0	0	0
HC.7 Governance, and health system and financing administration	355852	355.852	0.0260031	13.043
HC.7.1 Governance and Health system administration	ND
HC.7.2 Administration of health financing	ND
Total	1.3685e+07	13685	1	501.593
comparison 2006
Health care function	mental health expenditures (millions CZK)	share	eur 2006	eur 2015
HC.1 Curative care	6547.07	0.716568	230.994	239.969
HC.1.1 Inpatient curative care	5146.34	0.56326	181.574	188.628
HC.1.2 Day curative care	0	0	0	0
HC.1.3 Outpatient curative care	1400.73	0.153308	49.4206	51.3407
HC.1.4 Home-based curative care	0	0	0	0
HC.2 Rehabilitative care	35.4052	0.00387506	1.24917	1.2977
HC.2.1 Inpatient rehabilitative care	35.4052	0.00387506	1.24917	1.2977
HC.2.2 Day rehabilitiative care	0	0	0	0
HC.2.3 Outpatient rehabilitaitve care	0	0	0	0
HC.2.4 Home-based rehabilitiative care	0	0	0	0
HC.3 Long-term care (health)	0	0	0	0
HC.4 Ancillary services (non-specified by function)	0	0	0	0
HC.4.1 Laboratory services	0	0	0	0
HC.4.2 Imaging services	0	0	0	0
HC.4.3 Patient transportation	0	0	0	0
HC.5 Medical goods (non-specified by function)	2366.76	0.259039	83.5044	86.7487
HC.5.1 Pharmaceuticals and other medical non-durable goods	2366.76	0.259039	83.5044	86.7487
HC.5.2 Therapeutic appliances and other medical goods	0	0	0	0
HC.6 Preventive care	0	0	0	0
HC.7 Governance, and health system and financing administration	187.467	0.020518	6.61422	6.8712
HC.7.1 Governance and Health system administration	ND
HC.7.2 Administration of health financing	ND
Total	9136.7	1	322.362	334.886

## Sheet: Providers
Health care provider	mental health expenditures (thousands CZK)	millions CZK	share of provider	eur
HP.1 Hospitals	8.60778e+06	8607.78	0.628995	315.5
HP.1.1 General hospitals	926174	926.174	0.0676782	33.9469
HP.1.2 Mental health hospitals	7.62284e+06	7622.84	0.557023	279.399
HP.1.3 Specialised hospitals (other than mental health hospitals)	58756.8	58.7568	0.00429353	2.1536
HP.2 Residential long-term care facilities	0	0	0	0
HP.3 Providers of ambulatory health care	1.72259e+06	1722.59	0.125875	63.1379
HP.3.1 Medical practices	1.72259e+06	1722.59	0.125875	63.1379
HP.3.2 Dental practice	0	0	0	0
HP.3.3 Other health care practitioners	ND			0
HP.3.4 Ambulatory health care centres	ND			0
HP.3.5 Providers of home health care services	ND			0
HP.4 Providers of ancillary services	285534	285.534	0.0208648	10.4656
HP.4.1 Providers of patient transportation and emergency rescue	285534	285.534	0.0208648	10.4656
HP.4.2 Medical and diagnostic laboratories	0	0	0	0
HP.4.9 Other providers of ancillary services	0	0	0	0
HP.5 Retailers and other providers of medical goods	2.71321e+06	2713.21	0.198262	99.447
HP.5.1 Pharmacies	ND			0
HP.5.2 Retail sellers and other suppliers of durable medical goods and medical appliances	ND			0
HP.5.9 All other miscellaneous sellers and other suppliers of pharmaceuticals and medical goods	ND			0
HP.6 Providers of preventive care	0	0	0	0
HP.7 Providers of health care system administration and financing	355852	355.852	0.0260031	13.043
HP.7.1 Government health administration agencies	ND			0
HP.7.2 Social health insurance agencies	ND			0
HP.7.3 Private health insurance administration agencies	ND			0
HP.7.9 Other administration agencies	ND			0
HP.8 Rest of economy	0	0	0	0
HP.9 Rest of the world	0	0	0	0
Total	1.3685e+07	13685	1	501.593
comparison 2006
Health care provider	mental health expenditures	share	eur 2006	eur 2015
HP.1 Hospitals	5393.34	0.590294	190.288	197.681
HP.1.1 General hospitals	604.024	0.0661096	21.3112	22.1392
HP.1.2 Mental health hospitals	4789.31	0.524184	168.977	175.542
HP.1.3 Specialised hospitals (other than mental health hospitals)	35.4052	0.00387506	1.24917	1.2977
HP.2 Residential long-term care facilities	0	0	0	0
HP.3 Providers of ambulatory health care	1153.73	0.126274	40.7059	42.2875
HP.3.1 Medical practices	ND
HP.3.2 Dental practice	ND
HP.3.3 Other health care practitioners	ND
HP.3.4 Ambulatory health care centres	ND
HP.3.5 Providers of home health care services	ND
HP.4 Providers of ancillary services	0	0	0	0
HP.4.1 Providers of patient transportation and emergency rescue	0	0	0	0
HP.4.2 Medical and diagnostic laboratories	0	0	0	0
HP.4.9 Other providers of ancillary services	0	0	0	0
HP.5 Retailers and other providers of medical goods	2366.76	0.259039	83.5044	86.7487
HP.5.1 Pharmacies	ND
HP.5.2 Retail sellers and other suppliers of durable medical goods and medical appliances	ND
HP.5.9 All other miscellaneous sellers and other suppliers of pharmaceuticals and medical goods	ND
HP.6 Providers of preventive care	0	0	0	0
HP.7 Providers of health care system administration and financing	187.467	0.020518	6.61422	6.8712
HP.7.1 Government health administration agencies	ND
HP.7.2 Social health insurance agencies	ND
HP.7.3 Private health insurance administration agencies	ND
HP.7.9 Other administration agencies	ND
HP.8 Rest of economy	0	0	0	0
HP.9 Rest of the world	0	0	0	0
Total	9136.7	1	322.362	334.886

## Sheet: Financing
Health care financing	in millions CZK	share	mental health	eur
HF.1 Government schemes and compulsory contributory health care financing schemes	299362	0.846308	11581.7	424.502
HF.1.1 Government schemes	64655	0.182782	2501.37	91.6823
HF.1.1.1 Central government schemes	54889	0.155173	2123.54	77.8339
HF.1.1.2 State/regional/local government schemes	9766	0.0276089	377.826	13.8484
HF.1.2 Compulsory contributory health insurance schemes	234706	0.663523	9080.29	332.819
HF.1.3 Compulsory Medical Saving Accounts (CMSA)	0	0	0	0
HF.2 Voluntary health care payment schemes	9322	0.0263537	360.649	13.2188
HF.2.1 Voluntary health insurance schemes	478	0.00135132	18.4928	0.677815
HF.2.2 NPISH financing schemes	7929	0.0224156	306.757	11.2435
HF.2.3 Enterprise financing schemes	915	0.00258674	35.3995	1.29749
HF.3 Household out-of-pocket payment	45043	0.127338	1742.62	63.872
Total	353727	1	13685	501.593
comparison 2006
Health care financing	in millions CZK	share	mental health	eur 2006	eur 2015
HF.1 Government schemes and compulsory contributory health care financing schemes	194344	0.87987	8039.38	283.646	294.666
HF.1.1 Government schemes	22828	0.103351	944.32	33.3176	34.612
HF.1.1.1 Central government schemes	14421	0.0652894	596.55	21.0475	21.8652
HF.1.1.2 State/regional/local government schemes	8407	0.0380617	347.77	12.2701	12.7468
HF.1.2 Compulsory contributory health insurance schemes	171516	0.776519	7095.06	250.328	260.054
HF.1.3 Compulsory Medical Saving Accounts (CMSA)	0	0	0	0	0
HF.2 Voluntary health care payment schemes	1188	0.00537853	49.1437	1.73389	1.80126
HF.2.1 Voluntary health insurance schemes	0	0	0	0	0
HF.2.2 NPISH financing schemes	0	0	0	0	0
HF.2.3 Enterprise financing schemes	1188	0.00537853	49.1437	1.73389	1.80126
HF.3 Household out-of-pocket payment	25346	0.114751	1048.48	36.9926	38.4298
Total	220878	1	9137	322.372	334.897

## Sheet: Patients
GHIF expenditures according to distribution and relative costs per diagnosis
Diagnostic structure	intentionally left blank to ease comparison with tables below	distribution of expenditures according to diagnosis in outpatient care	distribution of expenditures on psychopharmaceuticals according to diagnosis	distribution of expenditures according to diagnosis in general hospitals	intentionally left blank to ease comparison with tables below	distribution of expenditures according to diagnosis in psychiatric hospitals	expenditures outpatient	EUR outpatient	expenditure drugs	EUR drugs	expenditures in general hospitals	EUR general hospitals	expenditres in psychiatric hospitals	EUR psychiatric hospitals	total	EUR total	share	share IHIS	share difference
F00-F09 Organic, including symptomatic, mental disorders		0.156185	0.118216	0.130492		0.209227	269.043	9.86121	320.744	11.7562	120.858	4.42981	1594.9	58.4577	2305.55	84.5049	0.177557	0.120521	0.0570365
F10 Mental and behavioural disorders due to use of alcohol		0.0348041	0.0136937	0.104315		0.133208	59.9533	2.19746	37.1538	1.36179	96.6139	3.54118	1015.42	37.2182	1209.15	44.3187	0.0931199	0.126442	-0.0333223
F11-F19 Mental and behavioural disorders due to use of other psychoactive substances		0.0177971	0.00960597	0.0653683		0.0595352	30.6572	1.12368	26.063	0.955285	60.5424	2.21905	453.828	16.6341	571.09	20.9321	0.0439814	0.082982	-0.0390007
F20-F29 Schizophrenia, schizotypal and delusional disorders		0.10781	0.314293	0.153456		0.352485	185.712	6.80688	852.742	31.2554	142.127	5.20937	2686.94	98.4839	3867.52	141.756	0.297849	0.151614	0.146235
F30-F39 Mood (affective) disorders		0.110424	0.186575	0.121361		0.0488965	190.216	6.97195	506.218	18.5543	112.401	4.11983	372.73	13.6616	1181.57	43.3078	0.0909959	0.106607	-0.0156109
F40-F48; F50-F59 Neurotic, stress-related and somatoform disorders		0.286069	0.221589	0.252907		0.0563404	492.781	18.0618	601.216	22.0363	234.236	8.5854	429.474	15.7415	1757.71	64.425	0.135366	0.22997	-0.0946034
F60-F63; F68-F69 Disorders of adult personality and behaviour		0.029682	0.0242132	0.0391201		0.0349488	51.13	1.87406	65.6956	2.40793	36.2321	1.32801	266.409	9.76466	419.467	15.3747	0.0323044	0.0551479	-0.0228435
F64-F66 Sexual disorders		0.00215337	0.00225258	0.00911743		0.0173842	3.70937	0.135959	6.11172	0.224012	8.44433	0.309509	132.517	4.85712	150.782	5.5266	0.0116122	0.00328879	0.0083234
F70-F79 Mental retardation		0.100421	0.0534763	0.0236853		0.0597141	172.985	6.34039	145.093	5.31806	21.9367	0.804042	455.192	16.6841	795.206	29.1466	0.0612412	0.0375344	0.0237068
F80-F98 Disorders of psychological development and behavioural and emotional disorders		0.149018	0.0555716	0.0984124		0.0280028	256.697	9.40869	150.777	5.52643	91.147	3.3408	213.461	7.82395	712.083	26.0999	0.0548396	0.0482966	0.00654305
F99 Unspecified mental disorder		0.0056357	0.000514499	0.0017657		0.000258545	9.70801	0.355826	1.39595	0.0511654	1.63535	0.0599401	1.97085	0.0722372	14.7102	0.539169	0.00113287	0.00172712	-0.000594251
Other dg, not F-codes of ICD10		0	0	0		0	0	0	0	0	0	0	0	0	0	0	0	0.0358697	-0.0358697
Total		1	1	1		1	1722.59	63.1379	2713.21	99.447	926.174	33.9469	7622.84	279.399	12984.8	475.931	1	1	0
IHIS expenditures according to distribution of diagnosis (same methodology as in 2006)
Diagnostic structure	outpatient patients according to diagnosis (HP.3.1)	distribution of diagnosis in outpatient care	general hospitals according to diagnosis (HP.1.1)	distribution of diagnosis in general hospitals	psychiatric hospitals according to diagnosis (HP.1.2)	distribution of diagnosis in psychiatric hospitals	expenditures outpatient	EUR outpatient	expenditures drugs	EUR drugs	expenditures in general hospitals	EUR general hospitals	expenditures in psychiatric hospitals	EUR psychiatric hospitals	total	EUR total	share
F00-F09 Organic, including symptomatic, mental disorders	69146	0.11705	1639	0.0821348	5071	0.127204	201.629	7.39028	317.581	11.6402	76.0712	2.78823	969.659	35.5408	1564.94	57.3595	0.120521
F10 Mental and behavioural disorders due to use of alcohol	26954	0.0456275	2574	0.12899	6903	0.173159	78.5976	2.88083	123.797	4.53752	119.467	4.37882	1319.97	48.3806	1641.83	60.1777	0.126442
F11-F19 Mental and behavioural disorders due to use of other psychoactive substances	19520	0.0330433	1893	0.0948634	4409	0.110598	56.9201	2.08629	89.6535	3.28606	87.8601	3.22032	843.073	30.9011	1077.51	39.4937	0.082982
F20-F29 Schizophrenia, schizotypal and delusional disorders	48541	0.0821698	3380	0.169381	7569	0.189866	141.545	5.18803	222.944	8.17154	156.876	5.74997	1447.32	53.0483	1968.68	72.1579	0.151614
F30-F39 Mood (affective) disorders	104298	0.176555	2392	0.11987	2563	0.064292	304.132	11.1473	479.031	17.5578	111.02	4.06921	490.088	17.9631	1384.27	50.7375	0.106607
F40-F48; F50-F59 Neurotic, stress-related and somatoform disorders	238307	0.403404	4665	0.233776	5126	0.128584	694.901	25.4701	1094.52	40.1173	216.517	7.93598	980.176	35.9262	2986.11	109.45	0.22997
F60-F63; F68-F69 Disorders of adult personality and behaviour	25540	0.0432339	1277	0.063994	2432	0.0610059	74.4744	2.7297	117.303	4.29948	59.2696	2.1724	465.038	17.045	716.085	26.2466	0.0551479
F64-F66 Sexual disorders	2862	0.00484477	8	0.000400902	109	0.00273423	8.34556	0.305889	13.1449	0.481798	0.371305	0.0136094	20.8426	0.763941	42.7044	1.56524	0.00328879
F70-F79 Mental retardation	21195	0.0358787	307	0.0153846	1642	0.041189	61.8044	2.26531	97.3466	3.56803	14.2488	0.522261	313.977	11.5082	487.377	17.8638	0.0375344
F80-F98 Disorders of psychological development and behavioural and emotional disorders	31464	0.053262	779	0.0390378	1855	0.046532	91.7487	3.36285	144.511	5.29674	36.1558	1.32522	354.707	13.001	627.122	22.9858	0.0482966
F99 Unspecified mental disorder	1434	0.00242746	4	0.000200451	60	0.00150508	4.18153	0.153265	6.58622	0.241404	0.185653	0.0068047	11.473	0.420518	22.4264	0.821991	0.00172712
Other dg, not F-codes of ICD10	1479	0.00250364	1037	0.0519669	2126	0.05333	4.31275	0.158075	6.7929	0.248979	48.1304	1.76412	406.526	14.9003	465.762	17.0715	0.0358697
Total	590740	1	19955	1	39865	1	1722.59	63.1379	2713.21	99.447	926.174	33.9469	7622.84	279.399	12984.8	475.931	1
													kontrola		12984.8
comparison 2006
Diagnostic structure	intentionally left blank	distribution of diagnosis in outpatient care	intentionally left blank	distribution of diagnosis in general hospitals	intentionally left blank	distribution of diagnosis in psychiatric hospitals	expenditures outpatient	EUR 2006 outpatient	expenditures drugs	EUR 2006 drugs	expenditure in general hospitals	EUR 2006 general hospitals	expenditures in psychiatric hospitals	EUR 2006 psychiatric hospitals	total	EUR 2006 total	share
F00-F09 Organic, including symptomatic, mental disorders		0.104239		0.0854637		0.126775	146.039	5.15254	246.733	8.70526	39.4842	1.39309	593.816	20.9511	1026.07	36.202	0.115108
F10 Mental and behavioural disorders due to use of alcohol		0.0551584		0.154993		0.20002	77.2769	2.72649	130.56	4.60642	71.6066	2.52643	936.894	33.0556	1216.34	42.9149	0.136452
F11-F19 Mental and behavioural disorders due to use of other psychoactive substances		0.0261445		0.0933738		0.0809348	36.6285	1.29233	61.8841	2.1834	43.1387	1.52202	379.099	13.3754	520.75	18.3731	0.0584194
F20-F29 Schizophrenia, schizotypal and delusional disorders		0.0861375		0.188869		0.206182	120.679	4.25779	203.887	7.19357	87.2573	3.07862	965.757	34.0739	1377.58	48.6039	0.154541
F30-F39 Mood (affective) disorders		0.193707		0.143758		0.0697628	271.383	9.57497	458.504	16.177	66.4161	2.3433	326.769	11.5291	1123.07	39.6243	0.12599
F40-F48; F50-F59 Neurotic, stress-related and somatoform disorders		0.388227		0.221254		0.111495	543.906	19.1901	918.933	32.4219	102.219	3.60651	522.244	18.4258	2087.3	73.6444	0.23416
F60-F63; F68-F69 Disorders of adult personality and behaviour		0.0546743		0.0674653		0.0625986	76.5987	2.70256	129.414	4.566	31.169	1.09971	293.212	10.3451	530.394	18.7134	0.0595012
F64-F66 Sexual disorders		0.0071102		0.000401238		0.00368227	9.96139	0.351459	16.8298	0.593792	0.185372	0.00654031	17.2478	0.608537	44.2244	1.56033	0.00496123
F70-F79 Mental retardation		0.0363144		0.0142726		0.0395281	50.8764	1.79503	85.9561	3.03271	6.59395	0.232648	185.149	6.53246	328.576	11.5928	0.0368607
F80-F98 Disorders of psychological development and behavioural and emotional disorders		0.00458222		0.0108907		0.044563	6.41969	0.2265	10.8461	0.382674	5.03153	0.177523	208.733	7.36454	231.03	8.15124	0.0259177
F99 Unspecified mental disorder		0.0437059		0.000573197		0.000500989	61.232	2.16039	103.452	3.65	0.264817	0.0093433	2.34663	0.0827942	167.295	5.90253	0.0187677
Other dg, not F-codes of ICD10		0		0.0186862		0.0539566	0	0	0	0	8.63304	0.304592	252.733	8.91693	261.366	9.22152	0.0293208
Total		1		1		1	1401	49.4302	2367	83.5127	462	16.3003	4684	165.261	8914	314.504	1
							Diagnostic structure	EUR 2015 outpatient		EUR 2015 drugs		EUR 2015 general hospitals		EUR 2015 psychiatric hospitals		EUR 2015 total
							F00-F09 Organic, including symptomatic, mental disorders	5.35273		9.04348		1.44721		21.7651		37.6085
							F10 Mental and behavioural disorders due to use of alcohol	2.83242		4.78539		2.62459		34.3398		44.5822
							F11-F19 Mental and behavioural disorders due to use of other psychoactive substances	1.34254		2.26823		1.58116		13.8951		19.087
							F20-F29 Schizophrenia, schizotypal and delusional disorders	4.42322		7.47306		3.19823		35.3978		50.4923
							F30-F39 Mood (affective) disorders	9.94698		16.8055		2.43434		11.977		41.1638
							F40-F48; F50-F59 Neurotic, stress-related and somatoform disorders	19.9357		33.6815		3.74663		19.1417		76.5056
							F60-F63; F68-F69 Disorders of adult personality and behaviour	2.80756		4.74339		1.14243		10.7471		19.4404
							F64-F66 Sexual disorders	0.365113		0.616862		0.00679441		0.63218		1.62095
							F70-F79 Mental retardation	1.86477		3.15054		0.241687		6.78626		12.0432
							F80-F98 Disorders of psychological development and behavioural and emotional disorders	0.2353		0.397541		0.18442		7.65067		8.46793
							F99 Unspecified mental disorder	2.24433		3.79181		0.00970631		0.0860109		6.13185
							Other dg, not F-codes of ICD10	0		0		0.316426		9.26337		9.5798
							Total	51.3507		86.7573		16.9336		171.682		326.724

## Sheet: Structre
Cost	general hospital	psychiatric hospital	general hospital	psychiatric hospital	total	general EUR	psychiatric EUR	total EUR
Personal Cost	46.3	67.2	428.819	5122.55	5551.37	15.7174	187.756	203.474
Drugs	13.7	3.3	126.886	251.554	378.44	4.65073	9.22017	13.8709
Special medical materials	12.8	1.6	118.55	121.966	240.516	4.34521	4.47039	8.81559
Blood	1.1	0	10.1879	0	10.1879	0.373416	0	0.373416
Food	0.8	4.7	7.4094	358.274	365.683	0.271576	13.1318	13.4033
Energy	3.1	5.9	28.7114	449.748	478.459	1.05236	16.4845	17.5369
Services	7.2	7.3	66.6846	556.468	623.152	2.44418	20.3961	22.8403
Depreciation	4.6	3.3	42.604	251.554	294.158	1.56156	9.22017	10.7817
Other	10.4	6.6	96.3221	503.108	599.43	3.53048	18.4403	21.9708
Total	100	99.9	926.174	7622.84	8541.4	33.9469	279.399	313.067
comparison 2006
Cost	general hospital	psychiatric hospital	general hospital	psychiatric hospital	total	general EUR 2006	general EUR 2015	psychiatric EUR 2006	psychiatric EUR 2015	total EUR 2006	total EUR 2015
Personal Cost	0.437	0.637	264	3050.59	3314.59	9.31447	9.67636	107.631	111.813	116.946	121.489
Drugs	0.083	0.041	50.132	196.349	246.481	1.76876	1.83748	6.9276	7.19675	8.69636	9.03423
Special medical materials	0.139	0.019	83.956	90.991	174.947	2.96214	3.07723	3.21035	3.33508	6.17249	6.41231
Blood	0.012	0	7.248	0	7.248	0.255725	0.26566	0	0	0.255725	0.26566
Food	0.011	0.049	6.644	234.661	241.305	0.234414	0.243522	8.27933	8.601	8.51374	8.84452
Energy	0.031	0.063	19	301.707	320.707	0.67036	0.696404	10.6449	11.0584	11.3152	11.7548
Services	0.08	0.077	48.32	369	417.32	1.70483	1.77107	13.0191	13.5249	14.7239	15.296
Depreciation	0.054	0.031	32.616	148.459	181.075	1.15076	1.19547	5.23794	5.44145	6.3887	6.63692
Other	0.152	0.083	92	397.487	489.487	3.24595	3.37206	14.0242	14.569	17.2701	17.9411
Total	0.999	1	603.916	4789.25	5393.16	21.3074	22.1352	168.975	175.54	190.282	197.675
